# Supplementary material for: Necdin shapes serotonergic development and SERT activity modulating breathing in a mouse model for Prader-Willi syndrome
Source: eLife. 2017 Oct 31;6:e32640. doi: 10.7554/eLife.32640 (PMC5711373; doi:10.7554/eLife.32640)
Supplement: Figure 4—source data 1. [file elife-32640-fig4-data1.xlsx]

## Sheet: Rf
	WT								Ndn KO
	animal 1	animal 2	animal 3	animal 4	animal 5	animal 6	animal 7	animal 8	animal 1	animal 2	animal 3	animal 4	animal 5	animal 6	animal 7	animal 8
Air	65	76	70	89	139	100	90	104	65	138	64	80	157	87	74	96
Hypercapnia	152	262	122	155	138	145	134	200	90	128	152	125	87	87	155	165
Table Analyzed	Two-way ANOVA with RM by columns raw data Rf
Two-way RM ANOVA	Matching: Stacked								WT			Ndn KO
Alpha	0.05								mean	SEM	N	mean	SEM	N
								Air	91.625	8.34296	8	95.125	12.1632	8
Source of Variation	% of total variation	P value	P value summary	Significant?				Hypercapnia	163.5	16.27	8	123.625	11.4454	8
Interaction	6.178	0.1325	ns	No
Time	33.09	0.0024	**	Yes
Column Factor	4.345	0.1223	ns	No
Subjects (matching)	22.49	0.7739	ns	No
ANOVA table	SS	DF	MS	F (DFn, DFd)	P value
Interaction	3763	1	3763	F (1, 14) = 2,551	P = 0,1325
Time	20150	1	20150	F (1, 14) = 13,66	P = 0,0024
Column Factor	2646	1	2646	F (1, 14) = 2,705	P = 0,1223
Subjects (matching)	13696	14	978.3	F (14, 14) = 0,6634	P = 0,7739
Residual	20646	14	1475
Compare each cell mean with the other cell mean in that column.
Number of families	1
Number of comparisons per family	2
Alpha	0.05
Bonferroni's multiple comparisons test	Mean Diff,	95% CI of diff,	Significant?	Summary	Adjusted P Value
Air - Hypercapnia
WT	-71.88	-120,1 to -23,69	Yes	**	0.0044
Ndn KO	-28.5	-76,69 to 19,69	No	ns	0.3198
Test details	Mean 1	Mean 2	Mean Diff,	SE of diff,	N1	N2	t	DF
Air - Hypercapnia
WT	91.63	163.5	-71.88	19.2	8	8	3.743	14
Ndn KO	95.13	123.6	-28.5	19.2	8	8	1.484	14

## Sheet: VT
	WT								Ndn KO
	animal 1	animal 2	animal 3	animal 4	animal 5	animal 6	animal 7	animal 8	animal 1	animal 2	animal 3	animal 4	animal 5	animal 6	animal 7	animal 8
Air	6.9	11.3	8.3	7.8	8.5	13	10.9	8.3	12.8	6.5	8.5	6	9.8	6.5	4.9	7
Hypercapnia	6.5	20.3	9.1	10.7	14.2	11.6	12.4	11	10.5	8.9	12.2	10.1	14.4	12.1	14.4	4.9
Table Analyzed	Two-way ANOVA with RM by columns raw data VT
											WT			Ndn KO
Two-way RM ANOVA	Matching: Stacked										Mean	SEM	N	Mean	SEM	N
Alpha	0.05									Air	9.375	0.742282	8	7.75	0.897815	8
										Hypercapnia	11.975	1.43549	8	10.9375	1.10533	8
Source of Variation	% of total variation	P value	P value summary	Significant?
Interaction	0.202	0.7529	ns	No
respiratory challenge	19.61	0.0069	**	Yes
genotype	4.15	0.2927	ns	No
Subjects (matching)	48.59	0.1485	ns	No
ANOVA table	SS	DF	MS	F (DFn, DFd)	P value
Interaction	0.6903	1	0.6903	F (1, 14) = 0,1030	P = 0,7529
respiratory challenge	66.99	1	66.99	F (1, 14) = 10,00	P = 0,0069
genotype	14.18	1	14.18	F (1, 14) = 1,196	P = 0,2927
Subjects (matching)	166	14	11.86	F (14, 14) = 1,770	P = 0,1485
Residual	93.78	14	6.699
Number of missing values	0
Compare each cell mean with the other cell mean in that column.
Number of families	1
Number of comparisons per family	2
Alpha	0.05
Bonferroni's multiple comparisons test	Mean Diff,	95% CI of diff,	Significant?	Summary	Adjusted P Value
Air - Hypercapnia
WT	-2.6	-5,848 to 0,6476	No	ns	0.1284
Ndn KO	-3.188	-6,435 to 0,06014	No	ns	0.0547
Test details	Mean 1	Mean 2	Mean Diff,	SE of diff,	N1	N2	t	DF
Air - Hypercapnia
WT	9.375	11.98	-2.6	1.294	8	8	2.009	14
Ndn KO	7.75	10.94	-3.188	1.294	8	8	2.463	14

## Sheet: VE
	WT								Ndn KO
	animal 1	animal 2	animal 3	animal 4	animal 5	animal 6	animal 7	animal 8	animal 1	animal 2	animal 3	animal 4	animal 5	animal 6	animal 7	animal 8
Air	0.45	0.86	0.58	0.69	1.17	1.3	0.98	0.86	0.83	0.89	0.54	0.49	1.54	0.56	0.36	0.67
Hypercapnia	0.99	5.32	1.11	1.66	1.96	1.68	1.66	2.21	0.95	1.13	1.84	1.26	1.25	1.05	2.23	0.8
Table Analyzed	Two-way ANOVA with RM by columns raw data VE
Two-way RM ANOVA	Matching: Stacked
Alpha	0.05									WT			Ndn KO
										Mean	SEM	N	Mean	SEM	N
Source of Variation	% of total variation	P value	P value summary	Significant?					Air	0.86125	0.101725	8	0.735	0.130562	8
Interaction	3.198	0.2585	ns	No					Hypercapnia	2.07375	0.484959	8	1.31375	0.170241	8
respiratory challenge	25.55	0.005	**	Yes
genotype	6.254	0.1242	ns	No
Subjects (matching)	32.73	0.4895	ns	No
ANOVA table	SS	DF	MS	F (DFn, DFd)	P value
Interaction	0.8033	1	0.8033	F (1, 14) = 1,387	P = 0,2585
respiratory challenge	6.417	1	6.417	F (1, 14) = 11,08	P = 0,0050
genotype	1.571	1	1.571	F (1, 14) = 2,675	P = 0,1242
Subjects (matching)	8.222	14	0.5873	F (14, 14) = 1,014	P = 0,4895
Residual	8.105	14	0.5789
Number of missing values	0
Compare each cell mean with the other cell mean in that column.
Number of families	1
Number of comparisons per family	2
Alpha	0.05
Bonferroni's multiple comparisons test	Mean Diff,	95% CI of diff,	Significant?	Summary	Adjusted P Value
Air - Hypercapnia
WT	-1.213	-2,167 to -0,2578	Yes	*	0.0132
Ndn KO	-0.5788	-1,533 to 0,3760	No	ns	0.3009
Test details	Mean 1	Mean 2	Mean Diff,	SE of diff,	N1	N2	t	DF
Air - Hypercapnia
WT	0.8613	2.074	-1.213	0.3804	8	8	3.187	14
Ndn KO	0.735	1.314	-0.5788	0.3804	8	8	1.521	14
