# Supplementary material for: Necdin shapes serotonergic development and SERT activity modulating breathing in a mouse model for Prader-Willi syndrome
Source: eLife. 2017 Oct 31;6:e32640. doi: 10.7554/eLife.32640 (PMC5711373; doi:10.7554/eLife.32640)
Supplement: Figure 4—source data 2. [file elife-32640-fig4-data2.xlsx]

## Sheet: Fluoxetine
							7 minutes
			Control		Fluox(pH7.4)		Fluox(pH7.1)
			mean last		mean last		mean last			Two-way ANOVA for dependent measurements
WT			3 min		3 min		3 min
	wt		7.5		11.3333		10.3333			Mean ± SEM
	wt		7.66667		6.66667		6			WT (n=12)
	wt		4.33333		5		5.33333			Control: 8,847 ± 1,18073 (burst/min)
	wt		7		5.66667		6			+ Fluox: 8,236 ± 1,09018
	wt		3.33333		4.33333		4.33333			+ (Fluox+Hypercap): 7,833 ± 0,79559
	wt		18.3333		13.6667		8.66667
	wt		7.66667		5.66667		6.66667			Ndn1 (+/-) (n=13)
	wt		8.33333		14		11			Control: 10,205 ± 1,13441
	wt		18.6667		8.5		10.6667			+ Fluox: 9,5641 ± 1,04741
	wt		6		3.33333		4.66667			+ (Fluox+Hypercap): 12,5641 ± 0,764
	wt		9		9		10.3333
	wt		8.33333		11.6667		10
										Frequency (Fluox+Hypercap) in Ndn (+/-) mice significanly greater vs. (Fluox) (p = 0.0049) and vs. Control (p = 0.0451), Tukey post-hoc test ( Statistica, version 8.0, StatSoft, Inc, USA).
Necdin (+/-)
	Ndn		7.66667		8.33333		14.6667
	Ndn		5		4		10.3333
	Ndn		14		14		15.6667
	Ndn		13.3333		12		13.6667
	Ndn		14.6667		14.3333		17
	Ndn		7.66667		3.33333		7.66667
	Ndn		11		9.33333		12.6667
	Ndn		7.66667		7.33333		10
	Ndn		7		8		8.66667
	Ndn		11.6667		10.3333		12.3333
	Ndn		13		13.3333		15.5
	Ndn		5.33333		4.33333		10.1667
	Ndn		14.6667		15.6667		15
