# Supplementary material for: Necdin shapes serotonergic development and SERT activity modulating breathing in a mouse model for Prader-Willi syndrome
Source: eLife. 2017 Oct 31;6:e32640. doi: 10.7554/eLife.32640 (PMC5711373; doi:10.7554/eLife.32640)
Supplement: Figure 4—source data 3. — Electrophysiology data of rhythmic phrenic bursts frequency during acidosis in WT and Ndn-KO preparations - before and after 8-OHDPAT treatment. [file elife-32640-fig4-data3.xlsx]

## Sheet: 8-OHDPAT
							5 minutes
			Control		DPAT(pH7.4)		DPAT(pH7.1)
			mean last		mean last		the last			Two-way ANOVA for dependent measurements
	WT		3 min		3 min		5th min
		WT	5		6.66667		5			Mean ± SEM
		WT	7		8		9
		WT	5		6		6			WT (n=8)
		WT	10.3333		8		8			Control: 11.041 ± 1,.1847 (burst/min)
		WT	17.6667		18.6667		17			+ DPAT: 12.375 ± 2.426
		WT	16.6667		24.3333		25			+ (DPAT+Hypercap): 12.75 ± 3.303
		WT	18.6667		15.6667		16
		WT	8		11.6667		16			Ndn1 (+/-) (n=12)
										Control: 10.222 ± 1.509
										+ DPAT: 13.2778 ± 1.981
	necdin (+/-)									+ (DPAT +Hypercap): 16.500 ± 2.697
		Necdin	12.3333		17.3333		26
		Necdin	19		29.3333		45
		Necdin	13.6667		15		15			1. Frequency (DPAT +Hypercap) in Ndn (+/-) mice significanly greater vs. (DPAT) (p = 0.0393, Newman-Keuls post-hoc test) and vs. Control (p = 0.000675, Tukey post-hoc test) ( Statistica, version 8.0, StatSoft, Inc, USA).
		Necdin	4.66667		7.66667		7
		Necdin	11.3333		12.3333		13			2. If I compare the frequency (DPAT +Hypercap) just vs. (DPAT) in Two-Way ANOVA, then there is significant differense in Ndn1 mice: p = 0.039, Tukey post-hoc test).
		Necdin	6		11		13
		Necdin	5.33333		7.66667		10
		Necdin	15		13.6667		14
		Necdin	11		14		16
		Necdin	6.33333		9		11
		Necdin	14		20.3333		22
		Necdin	4		2		6
